# Supplementary material for: The Effects of Either a Mirror, Internal or External Focus Instructions on Single and Multi-Joint Tasks
Source: PLoS One. 2016 Nov 29;11(11):e0166799. doi: 10.1371/journal.pone.0166799 (PMC5127520; doi:10.1371/journal.pone.0166799)
Supplement: S2 File — (XLSX) [file pone.0166799.s002.xlsx]

## Sheet: Raw Jump Data
	Gender		Baseline						Control						Mirror						External						Internal
	Males = A
Subject Number	Females = B	Jump Number	Peak Force	Mean Force	Peak Velocity	Mean Velocity	Contraction Time	Absolute Displacement	Peak Force	Mean Force	Peak Velocity	Mean Velocity	Contraction Time	Absolute Displacement		Mean Force	Peak Velocity	Mean Velocity	Contraction Time	Absolute Displacement	Peak Force	Mean Force	Peak Velocity	Mean Velocity	Contraction Time	Absolute Displacement	Peak Force	Mean Force	Peak Velocity	Mean Velocity	Contraction Time	Absolute Displacement
1	A	1	1662.37	972.056	2.97539	0.144413	1.024	36.9319	1421.43	726.835	2.8698	0.193458	1.575	33.0021	1475.67	998.963	2.83257	0.0832595	0.922	34.5853	1554.67	1014.15	3.09998	0.105875	0.85	32.6167	1462.46	991.778	3.01865	0.0369574	0.897	30.763
		2	1432.56	995.67	3.13683	0.104741	0.93	35.9007	1444.01	661.381	2.85835	0.0806525	1.57	32.3592	1433.45	976.37	2.76031	0.0905431	1.025	31.4258	1486.09	999.792	2.85713	0.131106	0.875	32.5825	1446.3	1090.28	3.02292	0.190743	0.74	32.1705
		Average	1547.47	983.863	3.05611	0.124577	0.977	36.4163	1432.72	694.108	2.86407	0.137055	1.5725	32.6806	1454.56	987.666	2.79644	0.0869013	0.9735	33.0055	1520.38	1006.97	2.97855	0.118491	0.8625	32.5996	1454.38	1041.03	3.02078	0.11385	0.8185	31.4667
2	B	1	1290.74	897.491	2.58049	0.126836	0.625	27.6657	1276.49	865.981	2.6725	0.119092	0.687	26.3006	1238.88	835.796	2.51076	0.114278	0.77	24.9235	1299.41	834.032	2.91092	0.124205	0.765	26.6726	1197.91	823.344	2.34749	0.0967077	0.762	24.2696
		2	1262.67	859.79	2.64923	0.127957	0.69	26.3955	1259.27	876.31	2.54478	0.112764	0.67	25.437	1260.74	851.292	2.51869	0.15674	0.726	24.5448	1302.83	882.519	2.35146	0.108382	0.63	23.8496	1209.33	834.892	2.56424	0.0826374	0.762	25.1061
		Average	1276.71	878.641	2.61486	0.127397	0.6575	27.0306	1267.88	871.146	2.60864	0.115928	0.6785	25.8688	1249.81	843.544	2.51472	0.135509	0.748	24.7341	1301.12	858.276	2.63119	0.116294	0.6975	25.2611	1203.62	829.118	2.45586	0.0896725	0.762	24.6879
3	A	1	1224.11	759.208	3.43903	0.0939846	1.01	47.1994	1203.88	808.091	3.6235	0.153619	0.885	47.7666	1190.71	547.801	3.95195	0.246275	1.95	48.308	1213.41	776.389	3.5434	0.121055	0.94	46.6092	1191.52	853.14	3.59505	0.254019	0.775	47.0869
		2	1190.71	751.271	3.95195	0.0998666	1.08	51.103	1222.43	818.297	3.95859	0.19497	0.805	44.2777	1202.48	530.11	3.54202	0.170374	2.145	48.9434	1239.27	884.836	3.60085	0.262735	0.705	47.8513	1192.09	779.748	3.67317	0.146996	0.975	48.2745
		Average	1207.41	755.239	3.69549	0.0969256	1.045	49.1512	1213.16	813.194	3.79105	0.174294	0.845	46.0221	1196.59	538.956	3.74699	0.208324	2.0475	48.6257	1226.34	830.613	3.57212	0.191895	0.8225	47.2302	1191.81	816.444	3.63411	0.200507	0.875	47.6807
4	A	1	2478.74	1630.82	3.80455	0.352484	0.338	54.7513	2358.79	1589.67	3.76366	0.39099	0.36	55.6877	2586.64	1627.89	3.85841	0.345693	0.338	55.7388	2547.55	1585.79	3.73459	0.270651	0.348	52.6054	2483.15	1602.89	3.68011	0.25508	0.346	52.2751
		2	2416.07	1585.32	3.80333	0.439268	0.358	53.1093	2393	1458.69	4.14925	0.187742	0.408	54.0525	2486.4	1619.67	3.95195	0.363494	0.352	55.0107	2520.53	1675.42	3.84903	0.374168	0.332	52.4831	2567.58	1645.21	3.69476	0.346572	0.338	53.1881
		Average	2447.41	1608.07	3.80394	0.395876	0.348	53.9303	2375.9	1524.18	3.95645	0.289366	0.384	54.8701	2536.52	1623.78	3.90518	0.354594	0.345	55.3747	2534.04	1630.6	3.79181	0.32241	0.34	52.5443	2525.37	1624.05	3.68744	0.300826	0.342	52.7316
5	B	1	1198.46	789.224	3.012	0.0709	0.982	35.4678	1282.87	868.848	2.9858	0.1295	0.712	32.7934	1209.17	839.395	3.0777	0.1228	0.764	31.2137	1243.23	861.505	3.1654	0.1132	0.688	35.4825	1233.28	875.43	2.7821	0.1191	0.624	32.0936
		2	1212.5	844.478	3.1617	0.0945	0.77	34.6584	1195.59	871.283	3.1046	0.0936	0.694	31.1336	1143.99	810.337	2.9029	0.0714	0.84	29.161	1188.53	857.098	3.0827	0.073	0.684	32.9638	1249.66	869.199	2.9907	0.1155	0.664	34.1334
		Average	1205.48	816.851	3.08685	0.0827	0.876	35.0631	1239.23	870.065	3.0452	0.11155	0.703	31.9635	1176.58	824.866	2.9903	0.0971	0.802	30.1874	1215.88	859.301	3.12405	0.0931	0.686	34.2232	1241.47	872.315	2.8864	0.1173	0.644	33.1135
6	A	1	1642.58	926.539	3.98781	0.115913	0.89	50.1355	1717.09	1019.12	3.69812	0.236439	0.724	47.955	1767.81	1063.25	3.30269	0.330658	0.66	46.1065	1542.47	976.063	3.58788	0.16756	0.796	46.5721	1592.52	999.967	3.50525	0.202302	0.75	45.2487
		2	1696.19	907.25	3.52966	0.08273	0.954	48.1092	1881.79	933.127	3.84056	0.0735557	0.882	47.8462	1695.37	1047.41	3.88634	0.308535	0.696	44.7607	1729.2	984.543	3.58925	0.141954	0.788	48.1995	1772.02	1094.52	3.59612	0.319557	0.628	46.2928
		Average	1669.39	916.895	3.75873	0.0993213	0.922	49.1223	1799.44	976.126	3.76934	0.154997	0.803	47.9006	1731.59	1055.33	3.59451	0.319597	0.678	45.4336	1635.84	980.303	3.58856	0.154757	0.792	47.3858	1682.27	1047.24	3.55068	0.26093	0.689	45.7707
7	A	1	1668.06	1199.15	3.61229	0.102394	0.68	35.2426	1616.17	1175.35	3.42033	0.123573	0.698	35.7167	1616.01	1183.95	3.32207	0.130763	0.72	37.5502	1723.67	1219.92	3.43666	0.139845	0.646	36.9036	1623.69	1190.63	3.30147	0.0980723	0.688	34.587
		2	1615.53	1209.59	3.34068	0.174641	0.696	36.5718	1649.8	1179.86	3.43048	0.132169	0.69	37.947	1628.69	1138.58	3.18077	0.117031	0.738	33.4974	1658.6	1194.67	3.36533	0.101502	0.662	34.5776	1653.1	1160.81	3.29803	0.114959	0.718	37.2698
		Average	1641.8	1204.37	3.47649	0.138517	0.688	35.9072	1632.98	1177.61	3.42541	0.127871	0.694	36.8319	1622.35	1161.26	3.25142	0.123897	0.729	35.5238	1691.14	1207.29	3.40099	0.120674	0.654	35.7406	1638.4	1175.72	3.29975	0.106516	0.703	35.9284
8	B	1	1144.88	810.525	2.72568	0.201718	0.64	33.6275	1184.16	829.127	2.85141	0.201506	0.604	34.2968	1094.97	805.731	2.90604	0.223147	0.664	35.2188	1330.7	928.244	2.81105	0.23181	0.476	33.3683	1302.11	912.021	2.77245	0.25651	0.48	34.4677
		2	1105.34	774.844	2.84897	0.14725	0.708	35.2531	1222.93	837.65	2.92549	0.139161	0.592	34.2442	1113.54	840.091	2.92297	0.237663	0.598	36.5485	1320.14	898.778	2.97333	0.207493	0.51	35.8159	1432.2	926.956	2.69226	0.172244	0.446	32.2746
		Average	1125.11	792.684	2.78732	0.174484	0.674	34.4403	1203.55	833.389	2.88845	0.170334	0.598	34.2705	1104.26	822.911	2.91451	0.230405	0.631	35.8836	1325.42	913.511	2.89219	0.219652	0.493	34.5921	1367.16	919.488	2.73235	0.214377	0.463	33.3711
9	A	1	2046.18	1177.02	3.2753	0.36	0.552	46.8611	2048.05	1268.19	3.5274	0.461	0.524	47.7519	2093.49	1287.45	3.4854	0.49	0.518	49.7734	2058.81	1353.49	3.5363	0.5743	0.474	50.3366	1999.76	1279.88	3.4509	0.4648	0.502	47.4893
		2	2181.36	1260.23	3.059	0.4994	0.52	48.1354	2183.11	1195.64	3.396	0.3757	0.57	47.4961	2134.63	1139.81	3.1454	0.2817	0.586	45.1523	1994.83	1223.99	3.4095	0.3544	0.528	48.9491	2069.91	1275.28	3.5417	0.4615	0.52	49.489
		Average	2113.77	1218.63	3.16715	0.4297	0.536	47.4982	2115.58	1231.91	3.4617	0.41835	0.547	47.624	2114.06	1213.63	3.3154	0.38585	0.552	47.4629	2026.82	1288.74	3.4729	0.46435	0.501	49.6428	2034.84	1277.58	3.4963	0.46315	0.511	48.4891
10	B	1	1386.5	957.586	2.84782	0.140272	0.596	33.708	1342.86	1001.56	2.69798	0.223167	0.58	33.1902	1375.67	968.644	2.72606	0.169778	0.624	33.4719	1345.7	979.869	2.83516	0.18451	0.612	33.577	1359.91	1004.81	2.88345	0.196008	0.562	33.2263
		2	1343.26	913.464	2.73338	0.0883412	0.676	31.6251	1428.86	985.214	2.74666	0.155464	0.592	32.7542	1330.56	935.176	2.77672	0.175898	0.67	32.3681	1303.25	992.591	3.00499	0.219035	0.604	32.7731	1375.84	968.301	2.84248	0.173822	0.622	32.2283
		Average	1364.88	935.525	2.7906	0.114307	0.636	32.6665	1385.86	993.387	2.72232	0.189315	0.586	32.9722	1353.11	951.91	2.75139	0.172838	0.647	32.92	1324.47	986.23	2.92007	0.201773	0.608	33.175	1367.87	986.555	2.86297	0.184915	0.592	32.7273
11	A	1	1814.82	1269.11	3.52417	0.293009	0.722	43.25	1826.13	1350.23	3.39821	0.329997	0.586	43.382	1723.93	1196.15	3.33641	0.231073	0.818	42.6851	1734.68	1261.36	3.49838	0.261674	0.712	43.814	1731.15	1316.85	3.37929	0.442205	0.646	42.2983
		2	1807.55	1270.13	3.66447	0.291958	0.726	41.5997	1807.52	1241.74	3.54927	0.212085	0.722	38.5044	1713.33	1229.87	3.40218	0.210047	0.756	38.3401	1752.18	1243.5	3.50937	0.246744	0.724	43.4839	1857.27	1309.01	3.45947	0.322207	0.638	43.2579
		Average	1811.18	1269.62	3.59432	0.292483	0.724	42.4249	1816.83	1295.98	3.47374	0.271041	0.654	40.9432	1718.63	1213.01	3.36929	0.22056	0.787	40.5126	1743.43	1252.43	3.50388	0.254209	0.718	43.6489	1794.21	1312.93	3.41938	0.382206	0.642	42.7781
12	A	1	1814.82	1269.11	3.52417	0.293009	0.722	43.25	1826.13	1350.23	3.39821	0.329997	0.586	43.382	1723.93	1196.15	3.33641	0.231073	0.818	42.6851	1734.68	1261.36	3.49838	0.261674	0.712	43.814	1731.15	1316.85	3.37929	0.442205	0.646	42.2983
		2	1807.55	1270.13	3.66447	0.291958	0.726	41.5997	1807.52	1241.74	3.54927	0.212085	0.722	38.5044	1713.33	1229.87	3.40218	0.210047	0.756	38.3401	1752.18	1243.5	3.50937	0.246744	0.724	43.4839	1857.27	1309.01	3.45947	0.322207	0.638	43.4579
		Average	1811.18	1269.62	3.59432	0.292483	0.724	42.4249	1816.83	1295.98	3.47374	0.271041	0.654	40.9432	1718.63	1213.01	3.36929	0.22056	0.787	40.5126	1743.43	1252.43	3.50388	0.254209	0.718	43.6489	1794.21	1312.93	3.41938	0.382206	0.642	42.8781
13	B	1	2112.73	1339.63	3.27911	0.350302	0.424	39.7091	2180.03	1435.34	3.16086	0.542983	0.384	39.3441	2174.35	1308.97	3.25745	0.388605	0.43	39.1835	2142.66	1397.7	3.20724	0.488916	0.408	39.6682	1978.89	1205.91	3.01842	0.255846	0.488	35.3309
		2	2074.94	1280.74	3.15094	0.316209	0.446	39.0766	1876.68	1153.69	3.28255	0.271955	0.556	38.2413	2279.27	1393.27	3.35648	0.419685	0.4	39.3351	2113.56	1355.19	3.23868	0.420591	0.43	39.8082	1909.69	1205.72	3.17177	0.232704	0.506	36.1672
		Average	2093.84	1310.18	3.21503	0.333256	0.435	39.3928	2028.36	1294.52	3.2217	0.407469	0.47	38.7927	2226.81	1351.12	3.30696	0.404145	0.415	39.2593	2128.11	1376.44	3.22296	0.454753	0.419	39.7382	1944.29	1205.82	3.09509	0.244275	0.497	35.7491
14	B	1	1405.45	1156.79	2.94174	0.436941	0.468	40.1348	1497.91	1040.54	2.88139	0.38262	0.454	37.4676	1553.24	1140.62	2.90985	0.455603	0.432	39.6659	1419.87	965.89	2.70554	0.265429	0.492	33.9451	1414.69	1035.59	2.8315	0.425477	0.45	37.5362
		2	1472.82	1113.3	2.87392	0.42972	0.464	41.2687	1606.93	1093	2.87437	0.407729	0.406	37.412	1426.69	1073.09	2.85301	0.36225	0.494	38.3013	1318.85	1105.88	2.77756	0.392154	0.492	35.8512	1398.19	957.556	2.82059	0.343571	0.484	37.0957
		Average	1439.13	1135.04	2.90783	0.43333	0.466	40.7017	1552.42	1066.77	2.87788	0.395175	0.43	37.4398	1489.96	1106.85	2.88143	0.408926	0.463	38.9836	1369.36	1035.89	2.74155	0.328791	0.492	34.8982	1406.44	996.575	2.82604	0.384524	0.467	37.3159
15	B	1	1084.8	792.947	2.69928	0.122672	0.762	25.7026	1394.7	871.078	2.8714	0.141658	0.624	24.6885	1303.86	850.147	2.80075	0.153373	0.69	25.6742	1419.25	846.502	2.68021	0.154552	0.614	24.8189	1211.51	835.033	2.67448	0.131617	0.71	24.916
		2	1060.66	733.817	2.69234	0.0979139	1.03	25.324	1440.84	864.196	2.81326	0.161599	0.668	25.1673	1389.41	848.959	2.7639	0.134293	0.678	25.6808	1432.16	845.786	2.72003	0.137502	0.64	25.8914	1283.84	840.509	2.71179	0.148304	0.7	26.7409
		Average	1072.73	763.382	2.69581	0.110293	0.896	25.5133	1417.77	867.637	2.84233	0.151629	0.646	24.9279	1346.64	849.553	2.78233	0.143833	0.684	25.6775	1425.71	846.144	2.70012	0.146027	0.627	25.3552	1247.68	837.771	2.69314	0.139961	0.705	25.8285
16	A	1	1678.42	976.037	3.57018	0.125678	0.738	42.2964	1737.96	991.526	3.78014	0.0983703	0.72	43.2265	1771.41	1046.08	3.80966	0.204112	0.668	43.2536	1747.47	610.735	3.70972	0.165679	1.682	43.5537	1694.15	1037.8	3.95386	0.118754	0.654	42.4093
		2	1732.73	971.21	3.57956	0.104798	0.742	39.9307	1727.42	1081.44	3.92746	0.224363	0.612	45.5281	1900.92	1050.75	3.49419	0.199154	0.642	41.3448							1695.92	1036.36	4.10721	0.113683	0.68	43.1991
		Average	1705.58	973.623	3.57487	0.115238	0.74	41.1136	1732.69	1036.48	3.8538	0.161367	0.666	44.3773	1836.16	1048.41	3.65192	0.201633	0.655	42.2992	1747.47	610.735	3.70972	0.165679	1.682	43.5537	1695.03	1037.08	4.03053	0.116219	0.667	42.8042
17	B	1	1728.93	1224.72	2.8067	0.196019	0.574	33.6837	1674.39	1207.37	2.72369	0.165169	0.606	33.3106	1693.17	1230.42	2.89139	0.187764	0.58	32.297	1709.84	1218.79	2.83905	0.132281	0.594	32.7409	1678.38	1146.86	2.79037	0.134212	0.67	34.0456
		2	1735.71	1166.21	2.71179	0.133831	0.622	30.9635	1605.47	1197.03	2.77809	0.155294	0.648	30.9563	1654.47	1146.92	2.47353	0.133969	0.666	29.9568	1629.27	1138.16	2.87491	0.10865	0.704	32.601	1633.3	1183.3	2.91924	0.18762	0.67	33.298
		Average	1732.32	1195.46	2.75925	0.164925	0.598	32.3236	1639.93	1202.2	2.75089	0.160231	0.627	32.1334	1673.82	1188.67	2.68246	0.160866	0.623	31.1269	1669.56	1178.47	2.85698	0.120466	0.649	32.6709	1655.84	1165.08	2.8548	0.160916	0.67	33.6718
18	A	1	1816.06	1135.73	2.86652	0.113057	0.886	35.9783	1753.58	1223.65	2.80571	0.171754	0.718	33.438	1696.73	1178.84	2.90543	0.131568	0.816	32.6415	1723.51	1158.33	2.87201	0.204199	0.86	32.5814	1713.37	1141.45	2.99355	0.0986304	0.884	34.8565
		2	1787.16	1197.83	2.94098	0.146346	0.746	34.2501	1738.62	1275.77	3.04527	0.214885	0.672	37.746	1718.81	1144.04	2.7507	0.138481	0.864	32.3737	1664.62	1170.83	2.97356	0.132679	0.862	31.9586	1726.05	1170.25	2.92351	0.189541	0.84	34.318
		Average	1801.61	1166.78	2.90375	0.129701	0.816	35.1142	1746.1	1249.71	2.92549	0.193319	0.695	35.592	1707.77	1161.44	2.82806	0.135025	0.84	32.5076	1694.07	1164.58	2.92278	0.168439	0.861	32.27	1719.71	1155.85	2.95853	0.144086	0.862	34.5872
19	A	1	1903.14	1282.03	2.83569	0.141966	0.658	39.0355	1904.33	1350.59	2.83257	0.218729	0.574	39.1346	1925.55	1270.15	2.86034	0.172473	0.67	39.8789	1971.66	1370.68	2.92732	0.176174	0.558	39.9401	1954.5	1205.81	2.76619	0.118227	0.754	40.1205
		2	1937.48	1304.69	2.93678	0.157413	0.622	38.9187	1897.92	1256.14	2.74025	0.137184	0.666	37.3542	1852.13	1282.44	2.83592	0.206499	0.682	40.1939	1919.03	1300.88	2.78717	0.134692	0.61	36.81	2030.35	1239.12	2.70912	0.129637	0.7	37.1418
		Average	1920.31	1293.36	2.88624	0.149689	0.64	38.9771	1901.13	1303.36	2.78641	0.177956	0.62	38.2444	1888.84	1276.29	2.84813	0.189486	0.676	40.0364	1945.34	1335.78	2.85725	0.155433	0.584	38.375	1992.42	1222.47	2.73766	0.123932	0.727	38.6311
20	B	1	1322.88	915.518	2.53632	0.159697	0.572	27.1905	1211.7	922.14	2.61841	0.234148	0.586	24.065	1200.38	874.888	2.61185	0.110653	0.694	26.7873	1323.14	877.285	2.72072	0.0996678	0.638	26.5948	1253.7	914.926	2.64969	0.173466	0.606	27.205
		2	1258.52	917.816	2.77557	0.190097	0.6	28.1226	1250.13	891.785	2.63954	0.169743	0.636	24.3725	1180.89	862.571	2.62268	0.140776	0.712	26.6354	1212.99	866.172	2.69264	0.116636	0.692	27.7756	1282.01	912.357	2.7491	0.125432	0.59	26.4477
		Average	1290.7	916.667	2.65594	0.174897	0.586	27.6566	1230.91	906.963	2.62897	0.201945	0.611	24.2187	1190.63	868.73	2.61726	0.125715	0.703	26.7114	1268.06	871.728	2.70668	0.108152	0.665	27.1852	1267.86	913.642	2.69939	0.149449	0.598	26.8264
21	B	1	1890.14	1193.64	2.72453	0.207528	0.404	34.1175	2195.27	1244.89	2.98744	0.231355	0.35	33.6325	2088.43	1257.64	2.77603	0.311872	0.354	33.2844	2010.02	1234.52	2.74506	0.257258	0.376	34.6574	2253.51	1300.59	2.72629	0.266605	0.314	31.4231
		2	1916.63	1186.56	2.74544	0.218167	0.403	34.7391	2202.9	1256.18	2.7536	0.271702	0.348	32.6546	2057.4	1257.63	2.69714	0.261893	0.36	33.9724	2057.74	1275.57	2.84744	0.253811	0.354	35.6159	2246.55	1231.54	2.66174	0.18913	0.342	31.1644
		Average	1903.38	1190.1	2.73499	0.212848	0.4035	34.4283	2199.08	1250.53	2.87052	0.251529	0.349	33.1436	2072.92	1257.64	2.73659	0.286883	0.357	33.6284	2033.88	1255.04	2.79625	0.255534	0.365	35.1367	2250.03	1266.07	2.69402	0.227868	0.328	31.2937
22	B	1	1271.84	859.703	3.20213	0.231574	0.526	40.2435	1186.71	883.215	3.22166	0.395099	0.51	37.8135	1138.89	780.05	3.14018	0.168981	0.634	35.4147	1317.33	890.181	3.02689	0.251058	0.474	36.8266	1244.95	820.037	3.0442	0.129135	0.568	34.2301
		2	1243.24	936.585	3.27377	0.397981	0.454	39.1221	1229.22	802.053	2.92313	0.181248	0.596	35.2275	1213.48	839.108	3.15857	0.207158	0.542	36.0283	1314.74	894.076	3.38928	0.308966	0.478	39.7016	1236.4	849.348	3.10471	0.216397	0.52	34.1238
		Average	1243.24	936.585	3.27377	0.397981	0.454	39.1221	1229.22	802.053	2.92313	0.181248	0.596	35.2275	1213.48	839.108	3.15857	0.207158	0.542	36.0283	1314.74	894.076	3.38928	0.308966	0.478	39.7016	1236.4	849.348	3.10471	0.216397	0.52	34.1238
23	A	1	1693.95	1196.63	3.50838	0.236637	0.64	48.8282	1811.9	1241.94	3.56186	0.207681	0.598	48.1468	1839.48	1247.3	3.54263	0.271691	0.57	50.8159	1844.07	1245.49	3.54851	0.226788	0.586	49.7061	1825.79	1215.08	3.41461	0.16377	0.615	47.1513
		2	1780.24	1184.58	3.27072	0.158583	0.625	47.5773	1926.07	1260.91	3.36723	0.178431	0.56	45.6414	1821.66	1170.84	3.38722	0.253525	0.645	55.7908	1922.21	1229.69	3.43315	0.215312	0.552	48.6448	1881.29	1236.9	3.29315	0.164903	0.586	45.2308
		Average	1737.1	1190.61	3.38955	0.19761	0.6325	48.2028	1868.99	1251.42	3.46455	0.193056	0.579	46.8941	1830.57	1209.07	3.46493	0.262608	0.6075	53.3034	1883.14	1237.59	3.49083	0.22105	0.569	49.1755	1853.54	1225.99	3.35388	0.164337	0.6005	46.191
24	B	1	1528.84	1008.6	3.35449	0.239889	0.496	38.1951	1488.02	1031.46	3.58604	0.241982	0.516	37.0208	1536.16	1053.61	3.55743	0.271654	0.474	35.1851	1499.86	1014.71	3.35815	0.141743	0.502	34.4706	1522.5	1054.41	3.14041	0.219732	0.47	33.1246
		2	1683.09	1107.63	3.50197	0.3696	0.422	36.7643	1436.23	1008.36	3.57529	0.248521	0.54	34.8979	1423.93	972.35	3.3165	0.16101	0.572	34.2497	1530.24	1017.28	3.67699	0.249559	0.502	40.6908	1555.26	1048.48	3.3725	0.178552	0.464	33.0832
		Average	1605.96	1058.12	3.42823	0.304744	0.459	37.4797	1462.12	1019.91	3.58067	0.245251	0.528	35.9594	1480.04	1012.98	3.43697	0.216332	0.523	34.7174	1515.05	1016	3.51757	0.195651	0.502	37.5807	1538.88	1051.44	3.25645	0.199142	0.467	33.1039
25	B	1	1360.36	959.499	2.89886	0.203857	0.594	37.6885	1291.57	940.373	2.62115	0.167399	0.602	32.6921	1327.09	963.82	2.77084	0.173786	0.59	34.2869	1291.95	950.769	2.79167	0.181776	0.606	34.9317	1306.72	875.884	2.70386	0.126276	0.74	33.0324
		2	1305.64	917.082	2.70691	0.181786	0.654	32.9958	1249.51	922.057	2.58545	0.212957	0.628	30.6976	1255.55	869.193	2.53494	0.135289	0.728	30.0349	1245.53	916.443	2.7449	0.216181	0.668	33.4222	1289.37	921.154	2.68257	0.144235	0.654	33.0341
		Average	1333	938.29	2.80289	0.192821	0.624	35.3421	1270.54	931.215	2.6033	0.190178	0.615	31.6948	1291.32	916.506	2.65289	0.154537	0.659	32.1609	1268.74	933.606	2.76829	0.198979	0.637	34.1769	1298.05	898.519	2.69321	0.135255	0.697	33.0333
26	A	1	2444.18	1589.85	3.08243	0.346401	0.364	45.5785	2269.88	1532.29	3.18718	0.347089	0.4	47.2232	2307.89	1498.53	3.1163	0.294033	0.401	45.2698	2387.54	1546.89	3.11783	0.370882	0.379	44.7564	2475.57	1553.46	2.95525	0.31987	0.365	45.0093
		2	2253.43	1500.71	3.10486	0.341532	0.41	47.1228	2231.64	1465.61	3.29262	0.296786	0.417	46.2735	2220.63	1441.38	2.96715	0.250876	0.426	44.7732	2301.93	1509.33	3.1543	0.291816	0.406	46.9628	2379.03	1491.29	3.02147	0.277905	0.388	44.2988
		Average	2348.81	1545.28	3.09364	0.343967	0.387	46.3507	2250.76	1498.95	3.2399	0.321937	0.4085	46.7484	2264.26	1469.95	3.04173	0.272455	0.4135	45.0215	2344.73	1528.11	3.13606	0.331349	0.3925	45.8596	2427.3	1522.37	2.98836	0.298887	0.3765	44.654
27	B	1	1575.37	1091	2.8418	0.186577	0.552	34.8865	1626.76	1075.31	2.8511	0.180006	0.57	33.5119	1448.77	996.894	2.84096	0.141487	0.698	31.1093	1505.67	1029.38	2.92801	0.149125	0.648	34.8284	1482.94	1003.29	2.80449	0.142094	0.682	34.2871
		2	1525.85	1066.7	2.82074	0.18446	0.597	35.3851	1549.68	1085.11	2.81418	0.210449	0.57	34.0939	1473.31	1056.07	2.6667	0.245062	0.638	31.5848	1566.13	1086.63	2.6857	0.193616	0.596	31.5541	1502.87	1019.72	2.9406	0.15509	0.686	36.1689
		Average	1550.61	1078.85	2.83127	0.185519	0.5745	35.1358	1588.22	1080.21	2.83264	0.195227	0.57	33.8029	1461.04	1026.48	2.75383	0.193274	0.668	31.3471	1535.9	1058.01	2.80685	0.17137	0.622	33.1912	1492.91	1011.5	2.87254	0.148592	0.684	35.228
28	A	1	1552.26	1046.49	3.6657	0.255066	0.564	47.6377	1581.31	1162.82	3.47244	0.290985	0.474	46.4397	1598.49	1159.52	3.57437	0.257284	0.482	45.3864	1578.26	1146.74	3.49663	0.185149	0.48	44.6111	1611.84	1128.71	3.38264	0.203823	0.484	43.1285
		2	1596.37	1086.01	3.55438	0.190171	0.508	47.0752	1603.99	1207.61	3.47931	0.327741	0.446	46.1093	1613.58	1171.58	3.545	0.272181	0.486	44.2163	1568.73	1151.56	3.55942	0.239428	0.484	43.4393	1602.62	1137.69	3.50815	0.18955	0.484	44.0655
		Average	1574.31	1066.25	3.61004	0.222618	0.536	47.3565	1592.65	1185.22	3.47588	0.309363	0.46	46.2745	1606.03	1165.55	3.55968	0.264733	0.484	44.8013	1573.5	1149.15	3.52802	0.212289	0.482	44.0252	1607.23	1133.2	3.4454	0.196687	0.484	43.597

## Sheet: Raw Elbow Flexor Data
	Gender		Baseline			Control			Mirror			External			Internal
	Males = A
Subject Number	Females = B	MVC Number	Load Mean	Bicep EMG	Tricep EMG	Load Mean	Bicep EMG	Tricep EMG	Load Mean	Bicep EMG	Tricep EMG	Load Mean	Bicep EMG	Tricep EMG	Load Mean	Bicep EMG	Tricep EMG
1	A	1	312.559	0.0004312	0.0001874	296.354	0.0003448	0.0001394	268.832	0.0003412	0.0001873	296.624	0.0003413	0.0001533	285.613	0.0004807	0.0001614
		2	294.021	0.0003575	0.000242	292.268	0.000398	0.0001303	280.907	0.0003883	0.00013	288.099	0.0003183	0.0001474	291.07	0.0003472	0.0001397
		Average	303.29	0.00039435	0.0002147	294.311	0.0003714	0.00013485	274.87	0.00036475	0.00015865	292.361	0.0003298	0.00015035	288.341	0.00041395	0.00015055
2	B	1	138.435	0.0003338	8.92e-05	129.557	0.0003455	8.18e-05	146.113	0.0005255	0.0001125	138.506	0.0004392	7.89e-05	142.978	0.0003853	8.31e-05
		2	131.461	0.0003489	8.62e-05	129.353	0.0003328	8.01e-05	139.183	0.0004932	0.0001013	136.495	0.0004201	8.42e-05	141.673	0.0004367	7.83e-05
		Average	134.948	0.00034135	8.77e-05	129.455	0.00033915	8.095e-05	142.648	0.00050935	0.0001069	137.5	0.00042965	8.155e-05	142.325	0.000411	8.07e-05
3	A	1	272.572	0.0020585	0.0002308	276.589	0.0021139	0.0002653	227.047	0.0019679	0.0004678	329.89	0.001964	0.000274	231.878	0.0020087	0.0003899
		2	267.597	0.0020733	0.0003292	288.497	0.0018344	0.0002505	219.466	0.0020549	0.0004413	319.363	0.001979	0.0002807	205.785	0.001856	0.0005077
		Average	270.085	0.0020659	0.00028	282.543	0.00197415	0.0002579	223.256	0.0020114	0.00045455	324.627	0.0019715	0.00027735	218.832	0.00193235	0.0004488
4	A	1	336.585	0.0014339	0.0001852	302.1	0.00117	0.0001279	326.402	0.001421	0.0001605	316.488	0.0013031	0.0001492	309.918	0.0013172	0.0001446
		2	321.515	0.001372	0.0001557	308.918	0.0012599	0.0001489	324.748	0.0014767	0.000174	285.821	0.0011787	0.0001421	299.572	0.0013728	0.0001459
		Average	329.05	0.00140295	0.00017045	305.509	0.00121495	0.0001384	325.575	0.00144885	0.00016725	301.154	0.0012409	0.00014565	304.745	0.001345	0.00014525
5	B	1	246.46	0.0003772	0.0001321	244.618	0.0004374	0.0001365	225.381	0.000581	0.0001413	249.314	0.0004526	0.0001405	233.969	0.000488	0.0001414
		2	250.539	0.0003837	0.0001393	220.202	0.0003561	0.0001228	223.534	0.0005071	0.0001329	244.233	0.000427	0.0001404	220.893	0.0004632	0.0001196
		Average	248.5	0.00038045	0.0001357	232.41	0.00039675	0.00012965	224.458	0.00054405	0.0001371	246.774	0.0004398	0.00014045	227.431	0.0004756	0.0001305
6	A	1	347.237	0.0004942	9.27e-05	311.277	0.0005294	0.0001246	356.164	0.0005154	0.0001235	331.003	0.0006234	0.0001212	310.722	0.0004621	0.0001409
		2	350.675	0.0003608	0.0001072	306.69	0.0004195	0.0001091	355.399	0.0005523	0.0001454	320.246	0.0005603	0.0001085	312.602	0.0004458	0.0001576
		Average	348.956	0.0004275	9.995e-05	308.984	0.00047445	0.00011685	355.781	0.00053385	0.00013445	325.625	0.00059185	0.00011485	311.662	0.00045395	0.00014925
7	A	1	332.211	0.0003063	8.69e-05	344.117	0.0003514	7.82e-05	302.17	0.0003475	8.01e-05	322.9	0.0002777	8.78e-05	298.801	0.0002278	7.45e-05
		2	325.926	0.0003042	8.03e-05	320.689	0.0002958	7.24e-05	256.765	0.0002037	7.78e-05	330.326	0.0002066	8.38e-05	277.928	0.0002341	7.1e-05
		Average	329.068	0.00030525	8.36e-05	332.403	0.0003236	7.53e-05	279.468	0.0002756	7.895e-05	326.613	0.00024215	8.58e-05	288.365	0.00023095	7.275e-05
8	B	1	269.086	0.0007204	0.0001646	280.809	0.0008229	0.0001846	260.08	0.0008549	0.0001555	271.62	0.0007553	0.0001838	258.465	0.0007842	0.0001462
		2	271.284	0.0007918	0.0001825	255.15	0.0007287	0.0002209	245.138	0.0005785	0.0001539	256.324	0.0006307	0.0001759	228.38	0.0005852	0.0002385
		Average	270.185	0.0007561	0.00017355	267.98	0.0007758	0.00020275	252.609	0.0007167	0.0001547	263.972	0.000693	0.00017985	243.423	0.0006847	0.00019235
9	A	1	307.457	0.001864	0.0003907	282.198	0.0013627	0.0002837	256.073	0.0012972	0.0002473	306.066	0.0016212	0.0003173	268.754	0.0012288	0.0003156
		2				288.946	0.0012563	0.0002856	278.251	0.0016264	0.0003428	300.832	0.0014151	0.0003154	206.012	0.0010488	0.0001564
		Average	307.457	0.001864	0.0003907	285.572	0.0013095	0.00028465	267.162	0.0014618	0.00029505	303.449	0.00151815	0.00031635	237.383	0.0011388	0.000236
10	B	1	163.591	0.0011292	0.0001327	162.67	0.0008666	0.0001292	187.814	0.0010405	0.0001508	195.758	0.0012646	0.0001853	117.179	0.0008079	0.0001676
		2	180.314	0.0013148	0.0001638	153.69	0.0009427	0.0001448	198.002	0.0011465	0.0001738	199.047	0.0012329	0.0001673	170.383	0.0010024	0.0001588
		Average	171.952	0.001222	0.00014825	158.18	0.00090465	0.000137	192.908	0.0010935	0.0001623	197.402	0.00124875	0.0001763	143.781	0.00090515	0.0001632
11	A	1	341.867	0.0014178	0.0001151	345.577	0.0012114	0.0001132	313.509	0.00105	0.0001069	353.99	0.0011041	0.0001225	321.616	0.0011294	0.000112
		2	313.606	0.0012169	9.93e-05	331.248	0.0011395	0.0001134	333.734	0.0012429	0.0002197	327.872	0.0010505	0.0002446	316.788	0.0013219	9.23e-05
		Average	327.736	0.00131735	0.0001072	338.412	0.00117545	0.0001133	323.621	0.00114645	0.0001633	340.931	0.0010773	0.00018355	319.202	0.00122565	0.00010215
12	A	1	369.679	0.0002394	0.0001909	367.361	0.0004483	0.0002134	348.562	0.0002015	0.0001841	373.297	0.0005485	0.0001951	338.735	0.0005457	0.0002156
		2				338.443	0.00046	0.0001549	359.186	0.0001727	0.0001996	359.573	0.0002814	0.0002147	348.102	0.0004685	0.0002227
		Average	369.679	0.0002394	0.0001909	352.902	0.00045415	0.00018415	353.874	0.0001871	0.00019185	366.435	0.00041495	0.0002049	343.419	0.0005071	0.00021915
13	B	1	271.339	0.0006908	7.32e-05	238.136	0.0005246	8.13e-05	256.11	0.000569	7.06e-05	246.097	0.0006577	7.53e-05	250.927	0.000649	7.92e-05
		2	256.615	0.0006566	7.54e-05	234.055	0.0005569	7.14e-05	246.667	0.0005361	7.59e-05	233.683	0.0005761	7.63e-05	237.524	0.0006227	8.31e-05
		Average	263.977	0.0006737	7.43e-05	236.095	0.00054075	7.635e-05	251.388	0.00055255	7.325e-05	239.89	0.0006169	7.58e-05	244.226	0.00063585	8.115e-05
14	B	1	161.357	0.000623	7.2e-05	176.586	0.0004965	6.28e-05	154.774	0.0004563	5.32e-05	182.513	0.0005157	6.28e-05	125.138	0.0003513	4.77e-05
		2	173.747	0.0005869	6.93e-05	167.971	0.0004861	5.81e-05	174.473	0.0006192	5.93e-05	161.701	0.0005081	5.68e-05	101.046	0.0003285	4.29e-05
		Average	167.552	0.00060495	7.065e-05	172.278	0.0004913	6.045e-05	164.624	0.00053775	5.625e-05	172.107	0.0005119	5.98e-05	113.092	0.0003399	4.53e-05
15	B	1	265.421	0.0003308	0.0001084	283.684	0.0003126	9.39e-05	263.646	0.0003062	9.35e-05	253.407	0.0003155	0.0001026	230.417	0.0002901	9.82e-05
		2	283.973	0.000339	9.65e-05	280.158	0.0003206	9.23e-05	262.619	0.000316	9.2e-05	268.335	0.0003039	9.11e-05	236.284	0.0002974	0.0001054
		Average	274.697	0.0003349	0.00010245	281.921	0.0003166	9.31e-05	263.132	0.0003111	9.275e-05	260.871	0.0003097	9.685e-05	233.35	0.00029375	0.0001018
16	A	1	355.972	0.0011023	0.0001525	305.768	0.0008315	0.0001293	340.141	0.0009729	0.0001681	365.734	0.0009946	0.000199	329.04	0.0009389	0.0001657
		2	344.035	0.0008512	0.00019	299.547	0.0008915	0.0001479	322.007	0.0009384	0.0001572	349.168	0.000906	0.0002038	313.067	0.0009158	0.0001511
		Average	350.004	0.00097675	0.00017125	302.657	0.0008615	0.0001386	331.074	0.00095565	0.00016265	357.451	0.0009503	0.0002014	321.054	0.00092735	0.0001584
17	B	1	235.177	0.0003444	8.04e-05	196.61	0.0002813	8.36e-05	217.476	0.0002945	7.85e-05	205.648	0.0003402	8.6e-05	194.161	0.0003299	8.64e-05
		2	217.225	0.0003124	8.57e-05	204.559	0.0003042	8.72e-05	201.447	0.0002774	8.08e-05	186.088	0.0002997	7.99e-05	181.956	0.0002825	8.68e-05
		Average	226.201	0.0003284	8.305e-05	200.584	0.00029275	8.54e-05	209.462	0.00028595	7.965e-05	195.868	0.00031995	8.295e-05	188.058	0.0003062	8.66e-05
18	A	1	350.192	0.0007799	0.0001037	321.666	0.0006949	0.0001037	333.899	0.0007176	0.0001224	317.654	0.0006852	0.0001065	290.189	0.0005617	9.69e-05
		2	354.464	0.0007273	0.0001294	310.558	0.0007006	9.96e-05	321.76	0.00061	0.0001145	307.233	0.0005975	0.0001168	301.502	0.0006742	9.91e-05
		Average	352.328	0.0007536	0.00011655	316.112	0.00069775	0.00010165	327.829	0.0006638	0.00011845	312.444	0.00064135	0.00011165	295.846	0.00061795	9.8e-05
19	A	1	318.547	0.0006676	5.55e-05	360.951	0.0007709	8.02e-05	312.93	0.0004698	5.53e-05	351.166	0.0005103	7.3e-05	329.457	0.0006362	7.19e-05
		2	301.925	0.0006447	6.15e-05	324.574	0.0004901	7.71e-05	317.514	0.0003987	6.3e-05	347.414	0.0003717	6.68e-05	308.076	0.0004751	6.83e-05
		Average	310.236	0.00065615	5.85e-05	342.762	0.0006305	7.865e-05	315.222	0.00043425	5.915e-05	349.29	0.000441	6.99e-05	318.766	0.00055565	7.01e-05
20	B	1	191.952	0.0002545	0.000152	175.061	0.0004215	0.0001682	162.992	0.0004347	0.0001451	181.478	0.000379	0.0001624	167.775	0.0003948	0.0001628
		2	191.138	0.0002261	0.0001607	152.262	0.0002757	0.0001198	157.042	0.000406	0.0001449	159.163	0.0001978	0.0001213	137.51	0.0003342	0.0001192
		Average	191.545	0.0002403	0.00015635	163.662	0.0003486	0.000144	160.017	0.00042035	0.000145	170.321	0.0002884	0.00014185	152.642	0.0003645	0.000141
21	B	1	163.308	0.0008663	9.14e-05	121.951	0.0005963	5.74e-05	126.836	0.0007214	8.04e-05	170.391	0.0009432	9.81e-05	97.4335	0.000399	4.9e-05
		2	137.7	0.0007398	8.44e-05	136.206	0.000793	7.26e-05	145.555	0.0007542	8.12e-05	152.623	0.0007833	8.12e-05	129.002	0.0005643	7.2e-05
		Average	150.504	0.00080305	8.79e-05	129.078	0.00069465	6.5e-05	136.196	0.0007378	8.08e-05	161.507	0.00086325	8.965e-05	113.218	0.00048165	6.05e-05
22	B	1	122.841	0.0007836	0.0002409	127.323	0.0007483	0.0002572	107.891	0.000641	0.0002479	143.423	0.0007584	0.000303	113.407	0.0006222	0.0002404
		2	127.869	0.0007122	0.0002289	136.04	0.0008359	0.0002814	106.743	0.0006095	0.0002139	135.655	0.0007125	0.0002744	117.385	0.0005757	0.0002315
		Average	125.355	0.0007479	0.0002349	131.681	0.0007921	0.0002693	107.317	0.00062525	0.0002309	139.539	0.00073545	0.0002887	115.396	0.00059895	0.00023595
23	B	1	227.693	0.0005661		226.903	0.0007243		224.725	0.000652		226.859	0.00059		208.211	0.0006745
		2	234.031	0.000585		225.405	0.0007116		216.477	0.0005529		228.739	0.0004995		198.506	0.0006304
		Average	230.862	0.00057555		226.154	0.00071795		220.601	0.00060245		227.799	0.00054475		203.358	0.00065245
24	A	1	341.194	0.00013827	0.0017783	310.066	0.00017442	0.0021696	318.773	0.00017104	0.001509	318.465	0.0001608	0.0021056	330.411	0.00015176	0.0022793
		2	398.364	0.00012855	0.0012969	351.566	0.0001226	0.002047	331.488	0.00022018	0.0007488	310.238	0.00014277	0.0020146	314.001	0.00016714	0.0020809
		Average	369.779	0.00013341	0.0015376	330.816	0.00014851	0.0021083	325.131	0.00019561	0.0011289	314.352	0.000151785	0.0020601	322.206	0.00015945	0.0021801
25	B	1	216.978	0.0001192	7.98e-05	222.739	0.0001256	8.95e-05	205.978	0.0001233	0.0001064	203.902	0.0001124	0.0001248	200.309	0.0001262	0.0001042
		2	223.711	0.0001329	7.93e-05	214.742	0.0001248	7.72e-05	206.698	0.0001023	0.0001096	191.361	0.0001141	0.0001167	196.462	0.0001225	0.0001112
		Average	220.345	0.00012605	7.955e-05	218.74	0.0001252	8.335e-05	206.338	0.0001128	0.000108	197.631	0.00011325	0.00012075	198.386	0.00012435	0.0001077
26	A	1	422.487	0.000805	0.0001185	396.708	0.000919	0.0002087	366.864	0.001313	0.0003038	409.935	0.00112	0.0002314	337.78	0.001268	0.0002738
		2	403.659	0.000916	0.000191	383.196	0.000995	0.0001765	354.229	0.001277	0.0002798	405.658	0.001035	0.0002047	333.542	0.001293	0.0002593
		Average	413.073	0.0008605	0.00015475	389.952	0.000957	0.0001926	360.546	0.001295	0.0002918	407.796	0.0010775	0.00021805	335.661	0.0012805	0.00026655
27	B	1	265.953	0.000584332	4.97e-05	263.069	0.000513261	3.92e-05	265.431	0.00059355	3.96e-05	267.778	0.000568348	4.24e-05	241.602	0.000477415	3.3e-05
		2	261.934	0.000492796	3.41e-05	246.26	0.000363681	3.92e-05	241.339	0.000473887	3.71e-05	244.9	0.000639616	4e-05	242.191	0.000485958	3.2e-05
		Average	263.943	0.000538564	4.19e-05	254.664	0.000438471	3.92e-05	253.385	0.000533718	3.835e-05	256.339	0.000603982	4.12e-05	241.897	0.000481687	3.25e-05
28	A	1	335.218	0.00093488	0.000124533	314.522	0.000880389	0.000207182	307.956	0.000773552	0.000193751	322.059	0.000759209	0.000158671	264.716	0.000618111	0.00013015
		2	331.688	0.000748896	0.000133826	292.552	0.000818541	0.000130061	306.057	0.000751819	0.000161591	298.457	0.000594575	0.000155649	249.93	0.00058217	0.000117805
		Average	333.453	0.000841888	0.00012918	303.537	0.000849465	0.000168622	307.006	0.000762686	0.000177671	310.258	0.000676892	0.00015716	257.323	0.000600141	0.000123977
